# Supplementary material for: Acceptance, Advocacy, and Perception of Health Care Providers on COVID-19 Vaccine: Comparing Early Stage of COVID-19 Vaccination with Latter Stage in the Eastern Region of Saudi Arabia
Source: Vaccines (Basel). 2023 Feb 20;11(2):488. doi: 10.3390/vaccines11020488 (PMC9963779; doi:10.3390/vaccines11020488)
Supplement: Supplementary file 1 [file vaccines-11-00488-s001.zip]

Archive with 1 entries (1 files):
- vaccines-2159757-supplementary.pdf
